# Supplementary material for: Video-Based Communication Assessment of Physician Error Disclosure Skills by Crowdsourced Laypeople and Patient Advocates Who Experienced Medical Harm: Reliability Assessment With Generalizability Theory
Source: JMIR Med Educ. 2022 Apr 29;8(2):e30988. doi: 10.2196/30988 (PMC9107044; doi:10.2196/30988)
Supplement: Multimedia Appendix 2 [file mededu_v8i2e30988_app2.xlsx]

## Sheet: Laypeople_DeIdentified
UserName	RaterID	v1	v2	v3
1	1050063	3.66667	5	3.66667
1	1050064	2.5	2.5	3
1	1050065	3.83333	2	2.83333
1	1050067	4	4.33333	3.5
1	1050068	2.5	3.33333	4
1	1050069	2.16667	2	4
1	1050070	3	3.16667	2.5
1	1050071	3	4	4.83333
2	1050063	4.16667	3.33333	3.83333
2	1050064	4	2.16667	2.16667
2	1050065	2.83333	2.83333	3.66667
2	1050067	3.66667	4	3.33333
2	1050068	3.66667	3.16667	3.5
2	1050069	2	2	2.66667
2	1050070	3	2.33333	2.66667
2	1050071	3.33333	4.16667	4.5
3	1050063	4.5	5	2.33333
3	1050064	3.33333	3.66667	2.5
3	1050065	2.83333	3	2
3	1050067	4.83333	4.16667	3
3	1050068	3.5	4	2.16667
3	1050069	3	2	1.5
3	1050070	2.83333	2.83333	1.83333
3	1050071	3.33333	4.83333	3.83333
4	1050063	2.33333	2.33333	1.33333
4	1050064	1.66667	1.33333	1.33333
4	1050065	1.66667	1.5	1
4	1050067	1.66667	2.66667	1.33333
4	1050068	1	2.66667	1.5
4	1050069	1.33333	1.83333	1
4	1050070	2.66667	2.5	1.16667
4	1050071	2.5	3	3
5	1050063	3.66667	3.16667	4.83333
5	1050064	1.83333	4.16667	3.66667
5	1050065	1	1.33333	2.66667
5	1050067	3.83333	3.66667	5
5	1050068	3.16667	2.83333	3.5
5	1050069	3.33333	2.5	4
5	1050070	2.83333	2.66667	3.16667
5	1050071	4	4.33333	5
6	1050063	3.83333	2.66667	3.5
6	1050064	2.16667	2	2.16667
6	1050065	1.66667	1.33333	2
6	1050067	3	3.5	4
6	1050068	3.33333	3	1.83333
6	1050069	2.16667	1.66667	1.5
6	1050070	2.66667	2.66667	2.5
6	1050071	4	5	3.16667
7	1050063	2.33333	4.83333	4.5
7	1050064	2.66667	4.16667	2.83333
7	1050065	2.5	3.83333	1
7	1050067	2.83333	5	3
7	1050068	2.83333	3.66667	2
7	1050069	3.66667	2	1.83333
7	1050070	2.83333	3.33333	2.16667
7	1050071	4.83333	5	4.16667
8	1050063	4.83333	4.66667	4.83333
8	1050064	3	3.33333	3.83333
8	1050065	2.33333	3	2.83333
8	1050067	5	4.16667	5
8	1050068	3.83333	3	4.16667
8	1050069	3.5	3.5	4.5
8	1050070	3.33333	3.5	3.66667
8	1050071	4.66667	5	3.5
9	1050063	4.16667	3.5	3.83333
9	1050064	4	4.5	4.66667
9	1050065	2.5	1.33333	3.83333
9	1050067	5	3	5
9	1050068	3.66667	2.16667	3.83333
9	1050069	3.5	2.66667	4.33333
9	1050070	3.16667	2.66667	3
9	1050071	5	4.83333	5
10	1050063	4.83333	2	3.5
10	1050064	2.83333	2.33333	3.83333
10	1050065	3	2.16667	3.16667
10	1050067	4.83333	2.5	4.33333
10	1050068	3.33333	2.33333	2.83333
10	1050069	2.66667	2	2
10	1050070	2.66667	1.66667	2.33333
10	1050071	5	2.83333	5
11	1050063	4.16667	3.66667	4.66667
11	1050064	3.66667	3.66667	3.83333
11	1050065	2.66667	1.66667	3.83333
11	1050067	3	5	5
11	1050068	2.66667	3	4
11	1050069	2.5	3.66667	1.66667
11	1050070	2.5	3.33333	3
11	1050071	5	5	5
12	1050063	2.16667	1.66667	2.83333
12	1050064	1.33333	1.33333	2.33333
12	1050065	2.83333	1.66667	1
12	1050067	1	3.66667	2.83333
12	1050068	1.33333	2.33333	1.33333
12	1050069	1.16667	1.66667	4.33333
12	1050070	1.16667	2.16667	2
12	1050071	1.16667	3.16667	4.66667
13	1050063	1	2.83333	4.66667
13	1050064	1.16667	3.66667	3.66667
13	1050065	2.5	2.83333	1
13	1050067	1	4.16667	3.66667
13	1050068	1	3.66667	1.5
13	1050069	1.16667	3.16667	3
13	1050070	1.33333	2.33333	2.5
13	1050071	1.16667	3.5	3.33333
14	1050063	3.83333	3	3.5
14	1050064	3.16667	2.16667	3
14	1050065	3.5	2.5	1
14	1050067	3.83333	3.83333	4.16667
14	1050068	3.16667	1.5	3.66667
14	1050069	2.16667	1.33333	2.83333
14	1050070	2.33333	2.66667	2.5
14	1050071	2.33333	3.16667	4.83333
15	1050063	3.83333	2.66667	4.83333
15	1050064	1.83333	1.33333	3.33333
15	1050065	2.83333	3	2.5
15	1050067	3.16667	3.66667	4.16667
15	1050068	4	4	3.66667
15	1050069	4.5	2	4.66667
15	1050070	3	2.83333	3.16667
15	1050071	4.16667	3.83333	5
16	1050063	2.83333	2.33333	3.66667
16	1050064	2.5	3.16667	4
16	1050065	2.83333	1.16667	2.33333
16	1050067	4.66667	4.16667	4.16667
16	1050068	4	2.66667	3
16	1050069	3	3.83333	2.83333
16	1050070	3	3.33333	3
16	1050071	4.16667	4	5
17	1050063	3.33333	3.83333	4.33333
17	1050064	2.16667	3.16667	3.16667
17	1050065	2	2.66667	3.33333
17	1050067	4	3.66667	4.33333
17	1050068	3.66667	2.16667	5
17	1050069	3.83333	3.33333	3
17	1050070	2.5	3.5	3.5
17	1050071	4.33333	4.16667	5
18	1050063	5	4.66667	4.83333
18	1050064	3.66667	3.66667	4.66667
18	1050065	3	4	3.33333
18	1050067	3.5	5	5
18	1050068	4	3.83333	5
18	1050069	3.66667	3.16667	4.33333
18	1050070	3.5	3.66667	4
18	1050071	3.5	4	5
19	1050063	3.16667	3.83333	5
19	1050064	2.83333	3.66667	4
19	1050065	1	3	3.83333
19	1050067	3.5	3.83333	5
19	1050068	2.5	3.5	5
19	1050069	1	1.33333	4
19	1050070	2.83333	3	3.33333
19	1050071	3	3.83333	4.83333
20	1050063	4.33333	4.33333	4.16667
20	1050064	2.83333	2.16667	3.33333
20	1050065	3.83333	3.83333	2.83333
20	1050067	4.83333	4.16667	3.5
20	1050068	3.5	4	2.66667
20	1050069	1.66667	3	3.83333
20	1050070	3.5	3.33333	3.5
20	1050071	4	4	3
